# Supplementary material for: An AP2-Family Gene Correlates with the Double-Flower Trait in Petunia × hybrida
Source: Plants (Basel). 2025 Apr 26;14(9):1314. doi: 10.3390/plants14091314 (PMC12073423; doi:10.3390/plants14091314)
Supplement: Supplementary file 1 [file plants-14-01314-s001.zip]

Archive with 1 entries (1 files):
- plants-3575391-supplementary.pdf
